# Supplementary material for: Similar patterns of leaf temperatures and thermal acclimation to warming in temperate and tropical tree canopies
Source: Tree Physiol. 2023 Apr 26;43(8):1383–99. doi: 10.1093/treephys/tpad054 (PMC10423462; doi:10.1093/treephys/tpad054)
Supplement: crous-etal_leafheatersV6_supplInfo-edited_tpad054 [file crous-etal_leafheatersv6_supplinfo-edited_tpad054.zip]

Archive with 1 entries (1 files):
- crous-etal_leafheatersV6_supplInfo-edited_tpad054.docx
